# Supplementary material for: Degree of adherence to plant-based diet and total and cause-specific mortality: prospective cohort study in the Million Veteran Program
Source: Public Health Nutr. 2022 Mar 21;26(2):381–92. doi: 10.1017/S1368980022000659 (PMC13076072; doi:10.1017/S1368980022000659)
Supplement: Supplementary file 1 [file S1368980022000659sup.zip]

Archive with 2 entries (2 files):
- S1368980022000659sup001.docx
- S1368980022000659sup002.docx
